# Supplementary material for: Elevated Aspergillus-specific antibody levels among HIV infected Ugandans with pulmonary tuberculosis
Source: BMC Pulm Med. 2017 Nov 21;17:149. doi: 10.1186/s12890-017-0500-9 (PMC5699185; doi:10.1186/s12890-017-0500-9)
Supplement: Additional file 1: — Study raw data. File contains a full set of raw data for the tests performed and baseline clinical and demographics characteristics. (XLSX 51 kb) [file 12890_2017_500_MOESM1_ESM.xlsx]

## Sheet: DATASET
south_id	enrolldate	tbdiagnosis	SymptomCough	SymptomCoughDurationInWeeks	SymptomSputumProduction	SymptomSputumType	SymptomSputumTypeOther	SymptomFever	SymptomFeverDurationInWeeks	SymptomExcessiveNightSweats	SymptomWeightLoss	SymptomWeightLossAmountInKg	SymptomWeightLossAmountUnknown	SymptomWeightLossPeriodInMonths	SymptomWeightLossPeriodUnknown	SymptomAnorexia	SymptomChestPain	SymptomDifficultyInBreathing	SymptomSevereHeadache	SymptomLymphadenopathy	SymptomLymphadenopathyLocation	SymptomOther	SymptomOtherSpecify	SymptomComments	ChestXrayResult	ChestXrayPulmonaryInfiltrate	ChestXrayPleuralEffusion	ChestXrayOtherSpecify	ChestXrayOther	TreatmentPlan	AlterationsComments	ARVRegAtTbdiagnosis	icea_artsdate	icea_ht_cm	cd4base	cd4date_base	cd4date_lag	vomit	vomdur	diarr	diarrdur	jointpains	jointpnsloc	skinrash	skinrashloc	perineurop	pnpdur	impvision	impvisiondur
SU02003	2013-05-13	2013-05-13	absent		absent	No sputum production		present	2	present	present	2	0	1	0	absent	present	present	present	absent		absent			Normal	Blank	Blank			Other	2HREZ/4RH		2013-05-29	151.9	772	2013-05-13	0	Yes	2	No		No		No		Yes	3	No
SU02008	2013-06-06	2013-06-06	present	3	present	White		present	3	present	present		1		1	present	absent	absent	absent	present	axillary	absent			Abnormal	Present	Absent	BILATERAL INFILITRATES ALL FIELDS		Other	2HREZ/4HR	1j = TDF - 3TC - EFV	2013-06-04	147.8	17	2013-06-06	0	Yes	60	No		No		No		Yes	2	No
SU02009	2013-06-13	2013-06-13	present	12	absent	No sputum production		absent		present	present		1	3	1	present	present	present	absent	absent		absent			Abnormal	Present	Present	massive rt effusion with miliary picture on left		Other	2RHZE/4RH	1d= ZDV-3TC-EFV	2013-05-01	160.8	33	2013-06-13	0	No		Yes	30	No		No		No		No
SU02010	2013-06-14	2013-06-14	present	4	present	Purulent		present	4	absent	present		1		1	present	present	absent	present	absent		absent			Abnormal	Present	Absent	consolidation rt lower zone		2RHZE/6EH	2RHZE/4RH		2013-06-26	160	40	2013-06-14	0	No		No		Yes	ELBOWS, PHALANGES 5DAYS	No		No		No
SU02012	2013-06-21	2013-06-21	present	4	present	White		absent		absent	absent		0		0	absent	absent	absent	absent	absent		absent			Normal	Blank	Blank			Other	2EHRZ/4RH	1c= ZDV-3TC-NVP	2012-06-07	154.7	191	2013-06-21	0	No		No		No		No		Yes	2	No
SU02013	2013-06-21	2013-06-20	present	12	present	White		present	5	absent	present		1		1	present	present	absent	absent	absent		absent			Abnormal	Present	Absent	Infiltrates in Rt middle and upper lobe and left middle and lower lobe		Other	2RHEZ/4RH	1d= ZDV-3TC-EFV	2005-06-24	166	2	2013-06-20	1	Yes		No		No		No		No		No
SU02014	2013-06-24	2013-06-24	present	4	absent	No sputum production		present	4	absent	present		1		1	present	absent	absent	present	absent		absent			Abnormal	Present	Absent	Bilat infiltrates with left middle zone consolidation		Other	2EHRZ/4RH		2013-07-22	156	269	2013-06-24	0	No		No		No		Yes	HZ SCAR LT THIGH	Yes	3	No
SU02016	2013-06-26	2013-06-26	present	2	present	White		present	1	absent	present		1		1	present	present	present	absent	absent		absent			Abnormal	Absent	Present	LEFT SIDED PLEURAL EFFUSION		Other	2EHRZ/ 4RH	1j = TDF - 3TC - EFV	2013-03-18	155.4	157	2013-06-26	0	No		No		Yes	KNEES(MORNINGS) FOR 3/52 (3WEEKS)	No		No		No
SU02017	2013-06-28	2013-06-28	present	2	present	Purulent		absent		absent	present	4	1	3	1	absent	present	absent	absent	absent		absent			Abnormal	Present	Absent	BILATERAL INFILTRATES LEFT MORE THAN RIGHT		Other	2EHRZ/ 4RH	1c= ZDV-3TC-NVP	2013-01-10	148.5	251	2013-06-28	0	No		No		No		No		No		No
SU02019	2013-07-01	2013-07-01	present	3	present	White		present	3	absent	present		1		1	present	present	absent	absent	absent		absent			Abnormal	Present	Absent			Other	2EHRZ/4RH		2013-07-17	169.4	557	2013-07-01	0	No		No		Yes	KNEES, ELBOWS FOR 1 WEEK	No		No		Yes	14
SU02020	2013-07-01	2013-07-01	present	8	present	White		present	20	present	present	18	1	6	1	present	present	absent	present	absent		absent			Abnormal	Present	Absent	few infiltrates bilatterally		Other	2EHRZ/ 4RH		2013-07-17	176	16	2013-06-27	4	Yes	2	No		Yes	KNEES ELBOWS	No		Yes	1	No
SU02022	2013-07-02	2013-07-02	present	16	present	White		present	8	absent	present		1		1	present	present	absent	absent	absent		absent			Abnormal	Present	Absent			Other	2EHRZ/ 4RH		2013-07-17	159	8	2013-07-02	0	No		No		Yes	ANKLES, WRISTS, ELBOWS 4 DAYS	No		No		Yes	365
SU02023	2013-07-02	2013-07-02	present	2	present	White		absent		present	present		1		1	present	absent	absent	absent	absent		absent			Abnormal	Absent	Present			Other	2EHRZ/ 4RH		2013-07-17	156.5	308	2013-07-17	-15	No		Yes	30	No		No		No		No
SU02024	2013-07-18	2013-07-18	present	2	present	White		present	2	present	present	15	0	6	0	present	absent	absent	absent	present	rt. supraclavicular	absent			Abnormal	Absent	Absent	hilar adenopathy		Other	2EHRZ/4RH		2010-10-13	164.2	8	2013-07-18	0	No		Yes	7	No		No		No		No
SU02027	2013-08-09	2013-08-09	present	4	present	White		present	4	present	present	12	1	3	1	present	absent	absent	absent	absent		absent			Not done	Blank	Blank			Other	2HRZE/4HR	1d= ZDV-3TC-EFV	2013-08-03	160.9	5	2013-08-09	0	Yes	4	Yes	21	No		Yes	PPE SCARS WHOLE BODY	Yes	21	Yes	7
SU02029	2013-08-13	2013-08-13	present	6	present	Purulent		present	6	absent	present	5	1	2	1	present	absent	absent	absent	absent		absent			Normal	Blank	Blank			Other	2RHZE/4HR	2w = TDF/3TC- LPV/r	2005-04-19	155	133	2013-08-13	0	No		No		Yes	KNEES, ANKLES, LOWER BACK	No		No		No
SU02030	2013-08-16	2013-08-16	absent		absent	No sputum production		present	8	present	present		1		1	present	absent	absent	absent	absent		absent			Abnormal	Present	Absent			2RHZE/6EH	2RHZE/4HR		2013-08-30	177	63	2013-08-16	0	No		No		Yes	KNEES BILATERALLY FOR ONE YEAR, ITS ON AND OFF	No		No		No
SU02032	2013-09-02	2013-09-02	present	4	present	White		present	4	present	present		1		1	present	present	absent	absent	absent		absent			Abnormal	Present	Present			Other	2EHRZ/4HR	1h= NVP-TDF-3TC	2006-01-03	165	386	2013-09-02	0	No		No		No		Yes	WHOLE BODY	Yes	365	No
SU02033	2013-09-03	2013-09-02	present	16	present	Purulent		present	16	present	absent		0		0	present	absent	present	absent	absent		absent			Abnormal	Present	Absent			2RHZE/6EH	4HR south study		2005-11-28	150	2	2013-09-03	0	No		No		No		Yes	WHOLE BODY PPE	No		No
SU02034	2013-09-04	2013-09-04	present	3	present	White		present	4	present	present	8	0	3	0	absent	present	absent	absent	absent		absent			Abnormal	Absent	Present			Other	2EHRZ/4HR		2013-10-02	148.6	204	2013-09-04	0	No		No		Yes	GENERALISED	No		No		No
SU02035	2013-09-05	2013-09-05	present	6	present	Purulent		present	8	present	present	15	0	1	0	absent	present	present	absent	absent		absent			Abnormal	Present	Present			Other	2EHRZ/4HR		2013-10-01	167.5	259	2013-09-05	0	No		No		Yes	GENERALISED	No		Yes	14	No
SU02036	2013-09-05	2013-09-05	present	3	present	Other	brown	present	3	present	present	10	0	4	0	absent	present	present	absent	absent		absent			Abnormal	Present	Present			Other	2EHRZ/4RH	1j = TDF - 3TC - EFV	2013-07-26	172	167	2013-09-05	0	Yes	21	Yes	21	No		No		No		No
SU02037	2013-09-09	2013-09-09	present	8	present	White		absent		absent	absent		0		0	absent	absent	absent	absent	absent		absent			Abnormal	Present	Absent			2RHZE/6EH		1d= ZDV-3TC-EFV	2005-11-14	999	509	2013-09-09	0	No		No		No		No		No		Yes	365
SU02038	2013-09-09	2013-09-09	present	3	present	Purulent		present	3	present	present	7	0	1	0	present	absent	absent	absent	absent		absent			Not done	Blank	Blank			Other	2EHRZ/4HR		2013-10-07	157.7	160	2013-09-10	-1	No		No		No		No		No		No
SU02039	2013-09-09	2013-09-09	present	12	present	White		present	12	absent	present	10	0	3	0	present	absent	absent	absent	present	RIGHT CERVICAL	absent			Abnormal	Present	Absent			Other	2EHRZ/4RH		2013-09-25	161.3	6	2013-09-10	-1	No		No		Yes	KNEES FOR 2 DAYS	No		Yes	14	No
SU02040	2013-09-12	2013-09-12	present	3	present	White		present	3	present	present	10	0	1	0	absent	absent	absent	absent	absent		absent			Not done	Blank	Blank			2RHZE/6EH	4HR SOUTH study		2013-09-25	168.6	142	2013-09-12	0	No		No		No		No		Yes	30	Yes	21
SU02043	2013-09-20	2013-09-20	present	1	present	White		present	1	absent	absent		0		0	present	absent	absent	absent	absent		absent			Abnormal	Present	Absent			Other	2HERZ/4RH	2w = TDF/3TC- LPV/r	2006-03-27	153	843	2013-09-20	0	No		No		Yes	KNEES AND ANKLE JOINTS	No		Yes	365	No
SU02044	2013-09-24	2013-09-24	present	24	present	White		present	2	absent	present		1	6	0	present	present	absent	absent	absent		absent			Abnormal	Present	Absent			Other	2EHRZ/4HR south study		2013-10-14	161.4	25	2013-09-24	0	No		No		No		No		No		No
SU02045	2013-09-26	2013-09-26	absent		absent	No sputum production		absent		absent	absent		0		0	absent	absent	present	absent	absent		absent			Not done	Blank	Blank			Other	2EHRZ/4HR south	1d= ZDV-3TC-EFV	2005-12-20	160	689	2013-09-26	0	No		No		Yes	KNEES SND SNKLE JOINTS	No		No		No
SU02046	2013-09-30	2013-09-30	present	16	present	White		present	8	absent	present		1		1	present	absent	absent	absent	absent		absent			Abnormal	Present	Absent	miliary picture		Other	2RHZE/4RH		2013-10-16	176.5	31	2013-09-30	0	No		No		Yes	IN ALL LARGE JOINTS 2/12	Yes	FACIAL TINEA CORPORIS	No		No
SU02047	2013-09-30	2013-09-30	present	4	present	White		present	4	present	present		1	1	1	present	present	absent	absent	absent		absent			Abnormal	Present	Absent	infilitrates + cavity		Other	2RHZE/4RH	2.1k = TDF/3TC - ATV/r	2012-12-10	170	254	2013-09-30	0	No		No		No		Yes	UPPER AND LOWER LIMB JOINTS	No		No
SU02048	2013-10-02	2013-10-02	present	4	present	White		present	4	present	present		1		1	present	absent	present	absent	present	cervical, supraclavicular	absent			Abnormal	Present	Absent	MILLIARY PICTURE		Other	2RHEZ/4RH	1c= ZDV-3TC-NVP	2011-01-01	168.5	3	2013-10-02	0	Yes	30	Yes	7	Yes	JOINTS OF LOWER LIMBS	No		No		Yes	60
SU02052	2013-10-14	2013-10-14	present	4	present	White		present	4	present	present		1	4	1	present	present	present	absent	absent		absent			Abnormal	Present	Absent			Other	2RHZE/ 4RH		2013-10-28	162	73	2013-10-14	0	Yes	7	No		Yes	KNEES	No		Yes	30	No
SU02053	2013-10-16	2013-10-16	present	12	present	White		present	12	present	present		1	3	0	present	absent	absent	absent	absent		absent			Abnormal	Present	Absent			Other	2RHZE/4HR south study		2013-10-28	153.5	120	2013-10-16	0	Yes	90	No		Yes	GENERALISED	No		Yes	202	No
SU02054	2013-10-17	2013-10-17	present	12	present	White		present	12	present	present		1	3	0	present	absent	absent	absent	absent		absent			Abnormal	Present	Absent			2RHZE/6EH	2RHZE/4RH south		2013-11-12	178				No		No		Yes	ALL JOINTS IN EVENINGS	No		No		No
SU02055	2013-10-18	2013-10-18	present	8	present	White		present	8	present	present		1	2	0	present	present	absent	absent	absent		absent			Abnormal	Present	Absent			2RHZE/6EH	2RHZE/4RH south study		2013-11-12	170	167	2013-10-18	0	No		No		Yes	WRISTS AND ELBOWS	No		Yes	60	Yes	365
SU02059	2013-10-25	2013-10-25	present	4	absent	No sputum production		present	4	absent	present		1	1	0	present	absent	present	absent	present	cervicle and axilla	0			Abnormal	Present	Absent	suggestive		2RHZE/6EH	2RHZE/4RH south		2013-11-06	165.5	290	2013-10-25	0	No		No		Yes	UPPER LIMBS AND LOWER BACK	Yes	PPE - WHOLE BODY	No		No
SU02061	2013-11-06	2013-11-06	present	12	present	White		present	12	present	present		1	3	0	present	absent	present	absent	present	cervicle	absent			Abnormal	Present	Absent			2RHZE/6EH	4RH		2013-11-11	999	73	2013-11-06	0	Yes	60	Yes	60	Yes	UPPER AND LOWER LIMBS	No		Yes	60	Yes	60
SU02062	2013-11-07	2013-11-07	present	12	present	White		present	12	present	present		1	3	0	present	absent	absent	absent	absent		absent			Abnormal	Present	Present			2RHZE/6EH	SOUTH study - 4RH continuation	1j = TDF - 3TC - EFV	2013-08-05	170.6	198	2013-11-07	0	Yes	30	No		No		No		No		No
SU02063	2013-11-12	2013-11-12	present	2	present	White		present	4	present	present	5	0	3	0	present	absent	absent	absent	present	Rt Supraclavicular	absent			Normal	Blank	Blank			2RHZE/6EH			2013-11-26	157	38	2013-11-12	0	No		No		No		No		Yes	14	No
SU02064	2013-11-14	2013-11-14	present	4	present	White		present	4	present	present		1		1	present	absent	absent	absent	absent		0			Abnormal	Present	Absent	bilateral infilitrates in middle and lower zones with some milliary picture		Other	2RHZE/ 4RH		2013-11-26	177	10	2013-11-14	0	Yes	14	No		No		Yes	RIGHT MAMMARY DURA	Yes	21	No
SU02065	2013-11-15	2013-11-15	present	6	present	White		present	6	present	present	12	0		1	present	absent	present	absent	absent		present	DIB		Abnormal	Present	Present			2RHZE/6EH			2013-11-26	143.3	53	2013-11-15	0	Yes	1	No		Yes	UPPER AND LOWER LIMB	No		Yes	30	No
SU02066	2013-11-19	2013-11-18	present	12	present	White		present	12	present	present		1	3	0	present	absent	absent	absent	absent		absent			Abnormal	Present	Absent			2RHZE/6EH	4RH south study	1d= ZDV-3TC-EFV	2010-10-18	159.4	246	2013-11-19	0	No		Yes	2	Yes	RIGHT ANKLE	No		No		Yes	180
SU02067	2013-11-20	2013-11-20	present	6	present	White		present	6	present	present		1	2	0	present	absent	absent	absent	absent		absent			Abnormal	Present	Absent	suggestive		2RHZE/6EH	4RH south study		2013-12-06	165.3	24	2013-11-20	0	Yes	30	No		No		No		Yes	45	No
SU02069	2013-12-06	2013-12-06	present	8	present	White		present	8	present	present		1	2	0	present	present	absent	absent	absent		present	parptitis		Abnormal	Present	Absent			2RHZE/6EH	RH for continuation		2013-12-20	171.8	720	2013-12-06	0	No		No		Yes	GENERALIZED	No		Yes	150	No
SU02070	2013-12-09	2013-12-09	present	2	present	White		absent		absent	present		1		1	present	present	present	absent	absent		absent			Abnormal	Present	Present			2RHZE/6EH	4RH south		2013-12-20	163	223	2013-12-09	0	Yes	14	Yes	14	No		No		No		No
SU02071	2013-12-20	2013-12-20	present	8	present	White		present	8	present	present		1		1	present	absent	absent	absent	absent		absent			Abnormal	Present	Absent			Other	2HREZ/4HR		2014-01-16	165	321	2013-12-20	0	No		No		No		No		Yes	60	Yes	14
SU02075	2014-01-16	2014-01-16	present	12	present	White		present	12	present	absent		0		0	present	present	absent	absent	absent		absent			Abnormal	Present	Absent	cardiomegally		2RHZE/6EH			2014-02-11	180.5	12	2014-01-16	0	No		Yes	5	No		No		No		No
SU02076	2014-01-17	2014-01-17	present	8	present	White		present	8	present	present		1	2	0	present	absent	present	present	absent		0			Abnormal	Present	Absent			2RHZE/6EH	RH south		2014-01-28	161	108	2014-01-17	0	No		Yes	14	No		No		Yes	90	No
SU02077	2014-01-17	2014-01-17	present	2	present	Purulent		present	3	present	present	4	1	1	1	present	absent	absent	present	absent		0			Abnormal	Present	Absent			Other	2HREZ/4RH	1c= ZDV-3TC-NVP	2011-07-18	164	393	2014-01-17	0	Yes	14	No		No		No		No		No
SU02078	2014-01-17	2014-01-17	present	12	present	White		present	12	present	present		1	3	0	absent	absent	absent	absent	present	left cervice area	absent			Abnormal	Present	Absent			Other	2EHRZ/4RH		2014-02-12	169.3	151	2014-01-17	0	No		No		No		No		Yes		No
SU02080	2014-01-20	2014-01-20	present	16	present	Purulent		present	4	present	present	23	1	3	1	present	present	present	absent	present	CERVICAL-SMALL	0			Not done	Blank	Blank			Other	2HREZ/4HE		2014-02-19	151.7	119	2014-01-20	0	Yes	30	No		No		No		Yes	120	Yes	150
SU02081	2014-01-23	2014-01-23	present	16	present	White		present	16	present	present		1	4	0	absent	absent	absent	absent	absent		absent			Abnormal	Present	Present			2RHZE/6EH	RH south		2014-02-03	174.6	135	2014-01-23	0	No		No		No		No		No		No
SU02082	2014-01-30	2014-01-30	present	8	present	White		absent		present	present		1		1	absent	absent	absent	absent	absent		absent			Not done	Blank	Blank			2RHZE/6EH			2014-03-11	177.2	154	2014-01-27	3	No		No		No		No		No		No
SU02083	2014-02-04	2014-02-04	present	12	present	White		present	4	present	present		1		1	present	absent	absent	absent	absent		absent			Abnormal	Absent	Absent	Adenopathy		2RHZE/6EH			2014-02-18	164.5	6	2014-02-04	0	No		No		Yes	KNEES	No		Yes	90	No
SU02085	2014-02-10	2014-02-10	present	12	present	Bloody		present	12	present	present		1		1	present	present	absent	absent	absent		0			Not done	Blank	Blank			2RHZE/6EH			2014-02-25	169.1	333	2014-02-10	0	Yes	1	Yes	1	Yes	KNEES	No		Yes	90	No
SU02086	2014-02-12	2014-02-12	present	8	present	White		present	4	present	present		1		1	present	absent	absent	absent	absent		absent			Abnormal	Present	Absent	adenopathy		2RHZE/6EH			2014-02-26	166.1	15	2014-02-12	0	Yes	2	No		Yes	GENERALISED	No		Yes	30	No
SU02087	2014-02-14	2014-02-14	present	3	present	White		present	4	present	present		1		1	absent	present	present	absent	absent		0			Abnormal	Present	Absent			2RHZE/6EH			2014-02-25	164.7	7	2014-02-14	0	Yes	14	No		No		No		Yes	21	Yes	30
SU02088	2014-03-04	2014-03-04	absent		absent	No sputum production		present	2	present	present	6	1	1	1	absent	absent	absent	absent	present	CERVICAL	absent			Normal	Blank	Blank			2RHZE/6EH		1j = TDF - 3TC - EFV	2013-02-21	177	52	2014-03-04	0	No		No		No		Yes	GENERALIZED	Yes	60	No
SU02089	2014-03-04	2014-03-04	absent		absent	No sputum production		present	16	present	present		1	3	0	absent	present	present	present	present	axillary rapyured and small cervical	absent			Normal	Blank	Blank			Other	2HREZ/4RH		2014-03-19	157	6	2014-03-04	0	Yes	90	Yes	90	Yes	GENERALISED	No		Yes	120	No
SU02090	2014-03-06	2014-03-06	present	52	present	Purulent		present	3	present	present	8	1	1	1	present	present	absent	absent	absent		absent			Abnormal	Present	Absent			Other	2RHEZ/4RH	1c= ZDV-3TC-NVP	2013-04-04	163	221	2014-03-06	0	Yes	30	No		No		No		Yes	21	Yes	30
SU02093	2014-03-10	2014-03-10	present	6	present	White		present	6	present	present		1		1	present	absent	absent	absent	absent		absent			Abnormal	Present	Absent			Other	2RHEZ/4RH	1c= ZDV-3TC-NVP	2014-02-17	164	571	2014-03-11	-1	Yes	14	No		Yes	KNEES AND ELBOWS	No		Yes	365	No
SU02095	2014-03-10	2014-03-10	present	4	present	White		absent		present	present		1	1	0	present	absent	present	absent	absent		0			Abnormal	Present	Present			Other	2HREZ/4RH		2014-03-25	171	129	2014-03-11	-1	No		No		No		No		Yes	21	No
SU02096	2014-03-11	2014-03-11	present	4	present	White		absent		present	present		1		1	present	absent	absent	absent	absent		absent			Abnormal	Absent	Absent	miliary picture		2RHZE/6EH	none		2014-03-25	158.9	2	2014-03-11	0	No		No		No		No		No		Yes	60
SU02098	2014-03-13	2014-03-13	present	2	present	Purulent		present	2	present	present	3	0	3	0	absent	present	absent	absent	absent		absent			Not done	Blank	Blank			2RHZE/6EH			2014-04-22	162.2	334	2014-03-13	0	No		No		Yes	KNEES	No		Yes	365	No
SU02099	2014-03-13	2014-03-13	present	4	present	White		present	4	present	present		1		1	present	absent	absent	absent	absent		0			Not done	Blank	Blank			2RHZE/6EH	2RHEZ/4RH		2014-03-26	157	30	2014-03-13	0	Yes	30	Yes	30	Yes	KNEES	No		No		No
SU02100	2014-03-13	2014-03-13	present	16	present	White		present	16	absent	present		1	1	1	present	absent	present	absent	present	CERVICAL	0			Abnormal	Present	Absent	CAVITY ON RIGHT		Other	2RHEZ/4RH		2014-03-26	152.5	271	2014-03-13	0	Yes	1	No		No		No		Yes	14	No
SU02101	2014-03-14	2014-03-14	present	8	absent	No sputum production		present	2	present	present	5	0	2	0	present	present	present	absent	absent		absent			Abnormal	Present	Absent			2RHZE/6EH	2RHZE/4RH		2014-03-26	172.5	148	2014-03-14	0	No		No		Yes	KNEES & ANKLES	No		Yes	30	No
SU02103	2014-03-17	2014-03-17	present	2	present	White		present	2	present	present		1		1	present	absent	absent	absent	absent		absent			Abnormal	Present	Absent			2RHZE/6EH			2014-04-15	166	249	2014-03-17	0	Yes	14	No		No		No		No		No
SU02104	2014-03-17	2014-03-17	present	20	present	White		present	1	present	present	5	1	2	1	present	present	present	absent	absent		0			Abnormal	Present	Absent	cavities		2RHZE/6EH		1d= ZDV-3TC-EFV	2012-10-18	168.4	255	2013-12-19	88	No		No		No		No		Yes	3	Yes	365
SU02105	2014-03-18	2014-03-18	present	1	present	Other	clear	absent		present	present		1		1	present	absent	present	absent	absent		0			Abnormal	Present	Absent			2RHZE/6EH		1j = TDF - 3TC - EFV	2014-02-24	164.9	15	2014-02-10	36	Yes	14	Yes	4	No		No		Yes	7	No
SU02106	2014-03-20	2014-03-20	present	16	present	Purulent		absent		absent	absent		0		0	absent	absent	absent	absent	absent		0			Abnormal	Present	Absent			2RHZE/6EH	RH for continuation	1j = TDF - 3TC - EFV	2013-09-20	161				No		No		No		No		No		No
SU02107	2014-03-21	2014-03-21	present	2	present	White		absent		absent	present		1		1	absent	absent	absent	absent	absent		absent			Abnormal	Present	Absent	cavity		Other	2RHEZ/4RH	1c= ZDV-3TC-NVP	2012-11-22	158	420	2014-03-21	0	No		No		Yes	KNEES WRISTS	No		Yes	730	No
SU02108	2014-03-26	2014-03-26	present	4	absent	No sputum production		present	4	present	present		1		1	absent	present	absent	absent	absent		0			Normal	Blank	Blank			Other	2RHZE/4RH		2014-04-09	168.3	29	2014-03-26	0	No		No		Yes	ELBOWS AND KNEES STOPPED 2 DAYS AGO	No		No		No
SU02109	2014-04-01	2014-04-01	present	8	present	Purulent		present	4	present	present		1		1	present	present	absent	absent	absent		0			Abnormal	Absent	Absent	prominent fiisure		Other	2RHEZ/4RH		2014-04-17	168	24	2014-04-01	0	No		No		No		No		Yes	60	Yes	90
SU02110	2014-04-02	2014-04-02	present	4	present	White		present	3	present	present		1		1	present	absent	absent	absent	absent		0			Normal	Blank	Blank			Other	2RHZE/4RH		2014-05-07	145	224	2014-04-02	0	No		No		Yes	ELBOWS	Yes	UPPER & LOWER LIMBS	Yes	30	No
SU02111	2014-04-04	2014-04-04	present	6	present	White		present	3	present	present		1		1	absent	present	absent	absent	absent		0			Abnormal	Present	Present	cavity		Other	2RHEZ/4RH		2014-04-29	155.1	409	2014-04-04	0	No		No		No		No		No		Yes	180
SU02112	2014-04-11	2014-04-11	present	8	present	White		present	8	present	present		1		1	present	absent	present	absent	absent		absent			Abnormal	Present	Absent	heterogenous patchy infilitrates in all lung fields		Other	2RHEZ/4RH		2014-04-23	150	246	2014-04-11	0	No		No		No		No		No		No
SU02113	2014-04-11	2014-04-11	present	4	present	Purulent		present	4	present	present		1		1	present	present	present	present	present	supraclavicular	absent			Abnormal	Present	Absent			2RHZE/6EH			2014-05-21	154.8	90	2014-04-11	0	No		No		Yes	KNEES,ANKLES	No		Yes	14	No
SU02114	2014-04-16	2014-04-16	absent		absent	No sputum production		present	2	present	present		1		1	present	present	absent	absent	absent		absent			Abnormal	Present	Absent			Other	2RHEZ/4RH		2014-04-29	174	128	2014-04-16	0	No		No		No		No		Yes	2	No
SU02115	2014-05-02	2014-05-02	present	2	present	White		present	1	present	present		1		1	present	absent	absent	absent	absent		absent			Abnormal	Present	Absent			Other	2RHEZ/4RH	1j = TDF - 3TC - EFV	2014-01-06	180	612	2014-05-02	0	No		No		Yes	KNEES, ANKLES, ELBOWS	Yes	HANDS & BACK	Yes	365	No
SU02116	2014-05-05	2014-05-05	present	4	present	White		present	3	present	present		1		1	present	absent	absent	absent	absent		absent			Abnormal	Present	Present			Other	2RHEZ/4RH		2014-05-20	159.3	252	2014-05-05	0	No		No		Yes	ELBOWS, KNEES	No		No		Yes	720
SU02117	2014-05-08	2014-05-08	present	4	present	White		present	1	present	present		1		1	present	absent	absent	absent	absent		absent			Abnormal	Present	Absent			Other	2RHEZ/4RH		2014-05-20	161	218	2014-05-02	6	No		Yes	2	No		No		No		No
SU02118	2014-05-08	2014-05-08	present	4	present	White		present	1	present	present		1		1	present	absent	absent	absent	absent		absent			Abnormal	Present	Absent			Other	2RHEZ/4RH		2014-05-20	160.2	70	2014-05-08	0	No		No		No		No		Yes	7	No
SU02121	2014-05-19	2014-05-19	present	2	present	White		present	2	present	present		1		1	absent	absent	absent	absent	absent		absent			Abnormal	Present	Absent			2RHZE/6EH		1d= ZDV-3TC-EFV	2013-08-30	173	101	2014-05-19	0	No		No		No		No		Yes	980	Yes	360
SU02122	2014-05-19	2014-05-19	present	8	present	White		present	4	present	present		1		1	present	present	absent	absent	absent		absent			Abnormal	Present	Absent			Other	2RHEZ/4RH		2014-02-20	176.4	399	2014-05-19	0	No		Yes	14	No		No		Yes	3	No
SU02123	2014-05-20	2014-05-20	present	4	present	White		present	2	present	present		1		1	present	absent	absent	absent	absent		absent			Abnormal	Present	Absent			Other	2RHEZ/4RH	1d= ZDV-3TC-EFV	2014-05-06	157	248	2014-05-20	0	Yes	14	No		No		No		No		No
SU02125	2014-05-26	2014-05-26	present	1	present	White		present	8	present	present		1		1	present	present	absent	absent	absent		absent			Abnormal	Present	Absent			Other	2RHEZ/4RH		2014-06-24	153.3	8	2014-05-26	0	Yes	14	No		No		No		No		No
SU02126	2014-05-28	2014-05-28	present	4	present	White		present	4	present	present		1		1	present	absent	absent	absent	absent		absent			Not done	Blank	Blank			Other	2RHEZ/4RH		2014-06-11	155.2	71	2014-06-11	-14	Yes	3	No		Yes	KNEE	No		Yes	30	Yes	30
SU02128	2014-06-10	2014-06-10	present	8	present	White		present	8	present	present		1		1	present	absent	absent	absent	absent		absent			Abnormal	Present	Absent			Other	2RHEZ/4RH		2014-06-25	151.7	411	2014-06-10	0	No		No		Yes	KNEES & ANKLES	No		No		No
SU02129	2014-06-11	2014-06-11	present	12	present	Purulent		present	12	present	present	11	1	2	1	absent	present	present	absent	absent		0			Not done	Blank	Blank			Other	2RHEZ/4RH		2014-06-25	156	487	2014-06-11	0	No		No		No		No		Yes	90	Yes	90
SU02130	2014-06-16	2014-06-16	present	2	present	White		present	2	present	present		1		1	present	present	present	absent	absent		0			Abnormal	Present	Absent			Other	2RHEZ/4RH		2014-01-15	150	361	2014-06-16	0	Yes	12	No		No		No		No		No
SU02131	2014-06-17	2014-06-17	present	24	present	White		absent		present	present		1		1	present	absent	present	absent	absent		present	wheezing at night		Abnormal	Present	Present	Right sided collapse ? fibrosis, tracheal deviation to right		Other	2RHEZ/4RH		2014-07-17	155.8				No		No		No		No		No		No
SU02132	2014-06-18	2014-06-18	present	3	present	Purulent		present	3	present	present		1	1	0	present	present	absent	absent	absent		absent			Abnormal	Present	Absent			2RHZE/6EH			2014-08-06	159.6	298	2014-06-18	0	No		No		Yes	ANKLES FOR 3WEEKS	No		Yes	21	Yes	100
SU02134	2014-06-20	2014-06-20	present	2	present	White		present	2	present	present		1		1	present	absent	absent	absent	absent		absent			Abnormal	Present	Absent			Other	2RHEZ/4RH	1d= ZDV-3TC-EFV	2006-06-15	162.6	402	2014-06-20	0	No		No		Yes	KNEES	No		Yes	14	No
SU02135	2014-07-01	2014-07-01	present	8	present	White		present	8	absent	present		1		1	present	absent	absent	absent	absent		absent			Abnormal	Present	Absent			Other	2RHZE/4RH		2014-07-16	131	19	2014-07-01	0	No		No		No		Yes	GENERALISED	No		No
SU02137	2014-07-03	2014-07-03	present	6	present	Purulent		absent		present	present	5	1	2	1	present	present	absent	absent	absent		0			Not done	Blank	Blank			Other	2RHZE/4RH	1j = TDF - 3TC - EFV	2002-01-03	164.1	252	2014-07-03	0	Yes	3	Yes	5	Yes	ELBOWS, WRIST	No		Yes	3	Yes	120
SU02138	2014-07-04	2014-07-04	present	8	present	Purulent		present	4	present	present		1		1	present	absent	absent	absent	absent		absent			Abnormal	Present	Absent			Other	2RHEZ/4RH	1j = TDF - 3TC - EFV	2014-07-16	166.3	130	2014-07-04	0	Yes	30	Yes	30	No		No		Yes	30	No
SU02141	2014-07-10	2014-07-10	present	52	present	White		present	12	present	present		1		1	present	present	absent	absent	absent		absent			Abnormal	Present	Absent			Other	2RHEZ/4RH	1d= ZDV-3TC-EFV	2005-04-28	157.2	224	2014-07-10	0	No		No		No		No		No		No
SU02143	2014-07-10	2014-07-10	present	2	present	Bloody		present	2	present	present		1		1	present	present	absent	absent	absent		absent			Not done	Blank	Blank			Other	2RHEZ/4RH		2014-08-06	166.2	188	2014-07-10	0	No		No		No		No		No		No
SU02146	2014-07-17	2014-07-17	present	4	present	White		present	4	present	present		1		1	present	absent	absent	absent	absent		absent			Abnormal	Present	Absent			Other	2RHEZ/4RH		2014-07-31	153.7	188	2014-07-17	0	No		No		Yes	KNEES AND ANKLES	Yes	GENERALISED	Yes	30	No
[truncated: 33 more columns]

## Sheet: TABLE 1
Descriptions	N	Statistics
Baseline Demographics
Males, n(%)	101	56 (55.5)
Age at TB diagnosis, mean (SD)/median (IQR)	101	34 (8)/33 (27, 38)
On ART at TB diagnosis, n(%)	101	31 (30.7)
CD4 (cells/mL) at TB diagnosis, median (IQR)	98	155 (31, 269)
Respiratory symptoms at TB diagnosis
Cough, n(%)	101	95 (94.1)
Cough duration in weeks, median (IQR)	95	4 (3, 12)
Chest pain, n(%)	101	41 (40.6)
Difficulty in breathing, n(%)	101	27 (26.7)
TB diagnostics
Positive Sputum smear, n(%)	97	46 (47.4)
Abnormal Chest X-ray, n(%)	88	80 (90.9)
Pulmonary Infiltrates on chest x-ray, n(%)	80	73 (91.3)
Pleural Effusion on chest x-ray, n(%)	80	15 (18.8)
Cavities on chest x-ray, n(%)	80	5 (6.3)
Positive Genexpert, n(%)	33	24 (72.7%)
1st-line TB regimen prescribed at continuation phase, n(%)	101
EH		35 (34.6)
RH		66 (65.4)

## Sheet: TABLE 2
Test	Visit	Assay	N	Cut-offs	%POS	Mean (SD)	Median (IQR)	P-value*
AspIgG	Baseline	ImmunoCAP	76	20 mg/L	6.6	7.18 (10.27)	4.43 (2.07, 7.17)	0.02
AspIgG	Wk24	ImmunoCAP	94	20 mg/L	8.5	8.20 (10.03)	4.9 (2.13, 9.14)
AspIgE	Wk24	ImmunoCAP	93	0.35 kU/L	9.7	90.3% (84/93) had <0.35
AspIgG	Baseline	Immulite	75	20 mg/L	4	9.91 (12.43)	7.52 (6.08, 10.30)	0.66
AspIgG	Wk24	Immulite	87	20 mg/L	9.2	9.97 (8.42)	7.21 (6.08, 9.96)
TIgE	Baseline	Immulite	76	170 IU/mL	71.1	598 (628)	379 (129, 908)	<0.01
TIgE	Wk24	Immulite	85	170 IUm/L	57.7	613 (858)	251 (64, 794)
TIgE	Baseline	Immulite	76	1000IU/mL	23.7	598 (628)	379 (129, 908)
TIgE	Wk24	Immulite	85	1000IU/mL	21.2	613 (858)	251 (64, 794)
